# Supplementary material for: Assessment of durable chemoimmunotherapy response via circulating tumor DNA in advanced esophageal squamous cell carcinoma
Source: Thorac Cancer. 2022 Aug 23;13(19):2786–91. doi: 10.1111/1759-7714.14610 (PMC9527169; doi:10.1111/1759-7714.14610)
Supplement: Supplementary file 1 — Appendix S1 Supplementary Tables [file TCA-13-2786-s001.xlsx]

## Sheet: table 1
genes	1021 Genes	cbioportal ESCC	# Mut	Profiled Samples	Freq	Is Cancer Gene (source: OncoKB)
TP53	+	+	173	227	0.687	Yes
KMT2D	+	+	31	227	0.128	Yes
PCLO	-	+	31	227	0.115	Yes
LRP1B	+	+	25	227	0.11	Yes
FAT1	+	+	21	227	0.088	Yes
NOTCH1	+	+	19	227	0.084	Yes
RB1	+	+	19	227	0.079	Yes
FAT4	+	+	6	88	0.068	Yes
ZNF750	+	+	16	227	0.066	Yes
PIK3CA	+	+	15	227	0.066	Yes
EP300	+	+	16	227	0.062	Yes
KMT2C	+	+	15	227	0.062	Yes
GRIN2A	+	+	5	88	0.057	Yes
NFE2L2	+	+	12	227	0.053	Yes
ARID2	+	+	7	139	0.05	Yes
KDM6A	+	+	12	227	0.048	Yes
PRKDC	+	+	4	88	0.045	Yes
PTPRB	+	+	4	88	0.045	Yes
EPHA3	+	+	4	88	0.045	Yes
ERBB4	+	+	6	139	0.043	Yes
CREBBP	+	+	9	227	0.04	Yes
PBRM1	+	+	10	227	0.04	Yes
ABL1	+
ACVR1B	+
AKT1	+
AKT2	+
AKT3	+
ALK	+
APC	+
AR	+
ARAF	+
ARID1A	+
ARID1B	+
ASXL1	+
ATM	+
ATR	+
ATRX	+
AURKA	+
AURKB	+
AXIN1	+
AXIN2	+
AXL	+
B2M	+
BAP1	+
BARD1	+
BCL2	+
BCL2L1	+
BCOR	+
BLM	+
BMPR1A	+
BRAF	+
BRCA1	+
BRCA2	+
BRD4	+
BRIP1	+
BTK	+
CARD11	+
CASP8	+
CBFB	+
CBL	+
CCND1	+
CCND2	+
CCND3	+
CCNE1	+
CD274	+
CDC73	+
CDH1	+
CDK12	+
CDK4	+
CDK6	+
CDK8	+
CDKN1A	+
CDKN1B	+
CDKN2A	+
CDKN2B	+
CDKN2C	+
CEBPA	+
CHEK1	+
CHEK2	+
CIC	+
CRKL	+
CSF1R	+
CTCF	+
CTNNA1	+
CTNNB1	+
CUL3	+
CYLD	+
DAXX	+
DDR1	+
DDR2	+
DICER1	+
DNMT3A	+
DOT1L	+
EGFR	+
EIF1AX	+
C11orf30	+
EPAS1	+
EPCAM	+
EPHA2	+
EPHA5	+
EPHB1	+
EPHB6	+
ERBB2	+
ERBB3	+
ERCC1	+
ERCC3	+
ERCC4	+
ERCC5	+
ERG	+
ERRFI1	+
ESR1	+
EXT1	+
EXT2	+
EZH2	+
FAM123B	+
FAM175A	+
FANCA	+
FANCC	+
FANCD2	+
FANCE	+
FANCF	+
FANCG	+
FANCL	+
FANCM	+
FAS	+
FAT2	+
FBXW7	+
FGF19	+
FGF3	+
FGF4	+
FGFR1	+
FGFR2	+
FGFR3	+
FGFR4	+
FH	+
FLCN	+
FLT1	+
FLT3	+
FLT4	+
FOXA1	+
FOXL2	+
FOXP1	+
FUBP1	+
GALNT12	+
GATA3	+
GNA11	+
GNAQ	+
GNAS	+
GRM3	+
HDAC1	+
HGF	+
HNF1A	+
HOXB13	+
HRAS	+
IDH1	+
IDH2	+
IFNG	+
IFNGR1	+
IGF1R	+
IKBKE	+
IKZF1	+
IL7R	+
INPP4B	+
IRF2	+
IRS2	+
JAK1	+
JAK2	+
JAK3	+
JUN	+
KDM5A	+
KDM5C	+
KDR	+
KEAP1	+
KIT	+
KRAS	+
MAF	+
MAP2K1	+
MAP2K2	+
MAP2K4	+
MAP3K1	+
MAPK1	+
MAX	+
MCL1	+
MDM2	+
MDM4	+
MED12	+
MEF2B	+
MEN1	+
MET	+
MITF	+
MLH1	+
MLH3	+
KMT2A	+
MPL	+
MRE11A	+
MS4A1	+
MSH2	+
MSH3	+
MSH6	+
MST1R	+
MTOR	+
MUTYH	+
MYC	+
MYCL1	+
MYCN	+
MYD88	+
NBN	+
NCOR1	+
NF1	+
NF2	+
NFKBIA	+
NKX2-1	+
NOTCH2	+
NOTCH3	+
NPM1	+
NRAS	+
NSD1	+
NTHL1	+
NTRK1	+
NTRK2	+
NTRK3	+
PALB2	+
PARK2	+
PARP1	+
PAX5	+
PCK1	+
PDCD1	+
PDCD1LG2	+
PDGFRA	+
PDGFRB	+
PDK1	+
PIK3CB	+
PIK3CG	+
PIK3R1	+
PIK3R2	+
PMS1	+
PMS2	+
POLD1	+
POLE	+
POT1	+
PPP2R1A	+
PRDM1	+
PRKAR1A	+
PTCH1	+
PTCH2	+
PTEN	+
PTPN11	+
PTPRD	+
RAC1	+
RAD50	+
RAD51	+
RAD51B	+
RAD51C	+
RAD51D	+
RAD52	+
RAD54L	+
RAF1	+
RARA	+
RBM10	+
RECQL	+
RECQL4	+
RET	+
RHOA	+
RICTOR	+
RINT1	+
RNF43	+
ROS1	+
RPTOR	+
RUNX1	+
SDHA	+
SDHAF2	+
SDHB	+
SDHC	+
SDHD	+
SERPINB3	+
SERPINB4	+
SETD2	+
SF3B1	+
SLX4	+
SMAD2	+
SMAD3	+
SMAD4	+
SMARCA4	+
SMARCB1	+
SMO	+
SOCS1	+
SOX2	+
SOX9	+
SPOP	+
SRC	+
STAG2	+
STAT3	+
STK11	+
SUFU	+
SYK	+
TBX3	+
TCF7L2	+
TERC	+
TET2	+
TGFBR2	+
TMEM127	+
TMPRSS2	+
TNFAIP3	+
TNFRSF14	+
TOP1	+
TOP2A	+
TSC1	+
TSC2	+
TSHR	+
U2AF1	+
VEGFA	+
VHL	+
WRN	+
WT1	+
XPO1	+
XRCC2	+
ZMAT3	+
ABCA13	+
ABCB1	+
ABCC1	+
ABCC11	+
ABCC2	+
ABCG2	+
ABL2	+
ACACA	+
ACIN1	+
ACTB	+
ACTG1	+
ACTG2	+
ACVR2A	+
ACVRL1	+
ADAM29	+
ADAMTS5	+
ADCY1	+
AFF1	+
AFF2	+
AFF3	+
AHNAK	+
AKAP9	+
ALB	+
AMOT	+
ANGPT1	+
ANK3	+
ANKRD11	+
ANKRD30A	+
ANKRD30B	+
APEX1	+
APOBEC3B	+
ARAP3	+
ARFGEF1	+
ARFGEF2	+
ARHGAP29	+
ARHGAP35	+
ARID4B	+
ARID5B	+
ARNT	+
ASCL4	+
ASH1L	+
ASMTL	+
ASPM	+
ASTN1	+
ASXL2	+
ATIC	+
ATP11B	+
ATP12A	+
ATP1A1	+
ATP2B3	+
BAZ2B	+
BBC3	+
BBS9	+
BCAS1	+
BCL10	+
BCL11A	+
BCL11B	+
BCL2A1	+
BCL2L11	+
BCL3	+
BCL6	+
BCL9	+
BCORL1	+
BCR	+
BIRC3	+
BMPR2	+
BNC2	+
BPTF	+
BRD2	+
BRD3	+
BRSK1	+
BRWD1	+
BTLA	+
BUB1	+
C15orf23	+
C15orf55	+
C1QA	+
C1S	+
C3orf70	+
C7orf53	+
C8orf34	+
CACNA1E	+
CADM2	+
CALR	+
CAMTA1	+
CASP1	+
CASQ2	+
CBLB	+
CBR1	+
CBR3	+
CCDC168	+
CCNA1	+
CCNB3	+
CCT3	+
CCT5	+
CCT6B	+
CD22	+
CD33	+
CD5L	+
CD74	+
CDA	+
CDH11	+
CDH18	+
CDH23	+
CDK13	+
CHD1	+
CHD1L	+
CHD4	+
CHD6	+
CHD8	+
CHD9	+
CHFR	+
CHI3L1	+
CHN1	+
CIITA	+
CLDN18	+
CLP1	+
CLSPN	+
CLTC	+
CNOT3	+
CNOT4	+
CNTN1	+
CNTN5	+
CNTNAP1	+
CNTNAP5	+
COL1A1	+
COL2A1	+
COL5A1	+
COL5A2	+
COL5A3	+
COPS2	+
CPS1	+
CRIPAK	+
CRLF2	+
CRNKL1	+
CRTC1	+
CSF1	+
CSF3R	+
CSMD1	+
CSMD3	+
CSNK1A1	+
CSNK1G3	+
CTLA4	+
CTNNA2	+
CTNND1	+
CUX1	+
CXCR4	+
CYBA	+
CYP19A1	+
CYP1A1	+
CYP1B1	+
CYP2A13	+
CYP2C8	+
CYP2D6	+
CYP3A4	+
CYP3A5	+
DCC	+
DDX3X	+
DDX5	+
DEK	+
DHX35	+
DHX9	+
DIAPH1	+
DIS3L2	+
DLC1	+
DMD	+
DNAH6	+
DNAJB1	+
DNM2	+
DNMT1	+
DNMT3B	+
DOCK2	+
DOCK7	+
DPYD	+
DRGX	+
DTX1	+
DUSP22	+
DYSF	+
E2F3	+
EBF1	+
ECT2L	+
EED	+
EEF1A1	+
EGFL7	+
EGR3	+
EIF2AK3	+
EIF2C3	+
EIF3A	+
EIF4A2	+
EIF4G3	+
ELAC2	+
ELF1	+
ELF3	+
ELMO1	+
ELN	+
EME2	+
EMID2	+
EML4	+
EPC1	+
EPHA1	+
EPHA4	+
EPHA7	+
EPHB2	+
EPHB4	+
EPOR	+
EPPK1	+
EPS15	+
ERBB2IP	+
ERCC2	+
ESR2	+
ETS1	+
ETV1	+
ETV5	+
ETV6	+
EWSR1	+
EZR	+
F8	+
FAM131B	+
FAM135B	+
FAM157B	+
FAM46C	+
FAM5C	+
FAP	+
FASLG	+
FAT3	+
FCGR1A	+
FCGR2A	+
FCGR2B	+
FCGR3A	+
FCRL4	+
FGF10	+
FGF12	+
FGF14	+
FGF23	+
FGF6	+
FLG	+
FLI1	+
FLNC	+
FMN2	+
FN1	+
FNDC4	+
FOXA2	+
FOXO1	+
FOXO3	+
FOXQ1	+
FRMPD4	+
FUS	+
FXR1	+
FYN	+
FZD1	+
G3BP1	+
G3BP2	+
GAB2	+
GABRA6	+
GATA1	+
GATA2	+
GFRAL	+
GIGYF1	+
GKN2	+
GLB1L3	+
GLI1	+
GLI2	+
GLI3	+
GMPS	+
GNA13	+
GNG2	+
GPC3	+
GPR124	+
GPS2	+
GPX1	+
GRB7	+
GSK3B	+
GSTM5	+
GSTP1	+
GUSB	+
H3F3A	+
H3F3B	+
H3F3C	+
HCLS1	+
HCN1	+
HDAC4	+
HDAC9	+
HECW1	+
HEY1	+
HIST1H1C	+
HIST1H1D	+
HIST1H1E	+
HIST1H2AC	+
HIST1H2AG	+
HIST1H2AL	+
HIST1H2AM	+
HIST1H2BC	+
HIST1H2BD	+
HIST1H2BJ	+
HIST1H2BK	+
HIST1H2BO	+
HIST1H3B	+
HIST1H3C	+
HIST1H3D	+
HIST1H3F	+
HIST1H3G	+
HIST1H3H	+
HIST1H3I	+
HIST1H4I	+
HIST3H3	+
HLF	+
HMCN1	+
HNF1B	+
HNRPDL	+
HOXA11	+
HOXA13	+
HOXA3	+
HOXA9	+
HOXC13	+
HOXD11	+
HOXD13	+
HSD3B1	+
HSP90AA1	+
HSP90AB1	+
HSPA8	+
HSPD1	+
HSPH1	+
ICK	+
ICOSLG	+
ID3	+
IFITM3	+
IGF1	+
IGF2	+
IGF2R	+
IGLL5	+
IKZF2	+
IKZF3	+
IL10	+
IL1RAPL1	+
IL21R	+
IL6	+
IL6ST	+
IMPG1	+
ING1	+
INHBA	+
INPP4A	+
INPPL1	+
INSR	+
IRF4	+
IRF6	+
IRS1	+
ITGB3	+
ITK	+
ITSN1	+
JARID2	+
KALRN	+
KAT6A	+
KAT6B	+
KCNJ5	+
KCNQ2	+
KDM2B	+
KEL	+
KIF5B	+
KLF4	+
KLHL6	+
KLK1	+
KRTAP5-5	+
L3MBTL1	+
LAMA2	+
LATS1	+
LATS2	+
LCP1	+
LEF1	+
LGALS8	+
LIFR	+
LPHN2	+
LPP	+
LRP2	+
LRP4	+
LRP5	+
LRP6	+
LRRC7	+
LRRK2	+
LYN	+
LZTS1	+
MACF1	+
MAD1L1	+
MAGI2	+
MAML2	+
MAML3	+
MAP3K13	+
MAPK3	+
MCC	+
MCM3	+
MDC1	+
MECOM	+
MEF2C	+
MGA	+
MIB1	+
MIOS	+
MKL1	+
KMT2B	+
MLLT3	+
MMP11	+
MMP2	+
MN1	+
MNDA	+
MNX1	+
MSH4	+
MSN	+
MSR1	+
MTHFR	+
MTRR	+
MUC5B	+
MYH11	+
MYH14	+
MYH9	+
MYO3A	+
MYOD1	+
NAP1L1	+
NAV3	+
NCAM2	+
NCF2	+
NCF4	+
NCK1	+
NCOA3	+
NCOA4	+
NCOR2	+
NCSTN	+
NDUFA13	+
NFATC4	+
NFE2L3	+
NKX3-1	+
NLRC3	+
NOD1	+
NOS3	+
NOTCH4	+
NQO1	+
NR1I2	+
NR2F2	+
NR4A2	+
NRG1	+
NRP2	+
NRXN1	+
NTM	+
NUMA1	+
NUP107	+
NUP210	+
NUP93	+
NUP98	+
OBSCN	+
OGDH	+
OMD	+
OPCML	+
OR11G2	+
OR2T4	+
OR4A15	+
OR4C6	+
OR5L2	+
OR6F1	+
P2RY8	+
P4HB	+
PABPC1	+
PABPC3	+
PAG1	+
PAK1	+
PAK3	+
PASK	+
PAX3	+
PAX7	+
PC	+
PCDH18	+
PCSK6	+
PCSK7	+
PDCD11	+
PDE4DIP	+
PDGFB	+
PDILT	+
PER1	+
PGR	+
PHF1	+
PHF6	+
PIK3C2A	+
PIK3C2B	+
PIK3C2G	+
PIK3C3	+
PIM1	+
PKD1L2	+
PKHD1	+
PLAG1	+
PLCB1	+
PLCG1	+
PLCG2	+
PLK1	+
PLXNA1	+
PLXNB2	+
PNRC1	+
POLQ	+
POM121	+
POM121L12	+
POU2AF1	+
PPM1D	+
PPP1R17	+
PPP6C	+
PRDM16	+
PREX2	+
PRF1	+
PRKAA1	+
PRKCB	+
PRKCI	+
PRRX1	+
PRX	+
PSG2	+
PSIP1	+
PSMB1	+
PSMB5	+
PTGS1	+
PTGS2	+
PTPN13	+
PTPN2	+
PTPRK	+
PTPRO	+
PTPRS	+
PTPRT	+
PTPRU	+
RAB35	+
RAC2	+
RAD21	+
RAD54B	+
RANBP2	+
RASA1	+
RASGRP1	+
RBL1	+
REL	+
RELN	+
RFC1	+
RGS3	+
RHEB	+
RHOH	+
RHOT1	+
RIT1	+
RNASEL	+
ROBO1	+
ROBO2	+
ROBO3	+
ROCK1	+
RPGR	+
RPS6KB1	+
RPS6KB2	+
RSPO2	+
RSPO3	+
RUNX1T1	+
RUNX2	+
RXRA	+
RYR1	+
RYR2	+
SBDS	+
SCUBE2	+
SDC4	+
SEC31A	+
SEMA3A	+
SEMA3E	+
SEMA6A	+
SERPINA7	+
SETBP1	+
SETDB1	+
SF1	+
SF3A1	+
SFPQ	+
SGCZ	+
SGK1	+
SH2B3	+
SH2D1A	+
SH3PXD2A	+
SHH	+
SI	+
SIN3A	+
SLC16A1	+
SLC1A2	+
SLC22A16	+
SLC22A18	+
SLC22A2	+
SLC22A3	+
SLC34A2	+
SLCO1B3	+
SLIT1	+
SLIT2	+
SMARCD1	+
SMARCE1	+
SMC1A	+
SMC1B	+
SNCAIP	+
SNTG1	+
SNX29	+
SOD2	+
SOS1	+
SOX10	+
SOX17	+
SPEN	+
SPRR3	+
SPSB4	+
SPTA1	+
SRD5A2	+
SRGAP1	+
SRGAP3	+
SRSF2	+
SRSF7	+
STAG1	+
STAT1	+
SUCLG1	+
SUCLG2	+
SULT1A1	+
SUZ12	+
SVEP1	+
SYNCRIP	+
SYNE1	+
TAF1	+
TAF15	+
TAF1L	+
TAL1	+
TBL1XR1	+
TBX15	+
TBX22	+
TCEB1	+
TCF12	+
TCF3	+
TCF4	+
TCL1A	+
TEC	+
TENM3	+
TERT	+
TET1	+
TFDP1	+
TFDP2	+
TFE3	+
TGFBR1	+
THBS2	+
TJP1	+
TLE1	+
TLL2	+
TLR4	+
TLX3	+
TMEM132D	+
TNFSF11	+
TNN	+
TP53BP1	+
TP63	+
TP73	+
TPM3	+
TPR	+
TRAF2	+
TRAF7	+
TRIM24	+
TRIM58	+
TRIO	+
TRPC5	+
TRRAP	+
TSHZ2	+
TSHZ3	+
TTF1	+
TUBA3C	+
TUBB3	+
TUSC3	+
TXNIP	+
TYMS	+
TYR	+
UBE2D2	+
UBR5	+
UGT1A1	+
UMPS	+
UPF3B	+
USH2A	+
USP6	+
USP8	+
VEZF1	+
VIM	+
VTCN1	+
WASF3	+
WDR90	+
WDTC1	+
WHSC1	+
WHSC1L1	+
WIPF1	+
WNK1	+
WNT5A	+
WSCD2	+
WWOX	+
WWP1	+
WWP2	+
XIAP	+
XPC	+
XRCC1	+
XRCC3	+
YAP1	+
YY1AP1	+
ZBTB16	+
ZC3H11A	+
ZFHX3	+
ZFP36L1	+
ZFP36L2	+
ZFPM2	+
ZIC3	+
ZNF217	+
ZNF384	+
ZNF521	+
ZNF638	+
ZNF804B	+
HLA-A	+
HLA-B	+
HLA-C	+

## Sheet: table 2
No	ctDNA detection timepoints	gene	cHGVS	pHGVS	Frequency/Copy number
P1	baseline	CDKN2A	c.205G>T	p.E69*	0.045
P1	baseline	FAT1	c.7770dupT	p.D2591*fs*1	0.02
P1	baseline	IFNGR1	c.888A>T	p.L296F	0.057
P1	baseline	TP53	c.518T>G	p.V173G	0.009
P1	pre-cycle Ⅳ	CDKN2A	c.205G>T	p.E69*	0.047
P1	pre-cycle Ⅳ	FAT1	c.7770dupT	p.D2591*fs*1	0.023
P1	pre-cycle Ⅳ	IFNGR1	c.888A>T	p.L296F	0.056
P1	pre-cycle Ⅳ	TP53	c.211C[6>5]	p.V73Wfs*50	0.084
P1	pre-cycle Ⅳ	CCND1	amplification		3.2
P1	pre-cycle Ⅳ	FGF19	amplification		3
P1	pre-cycle Ⅳ	FGF3	amplification		4.2
P1	pre-cycle Ⅳ	FGF4	amplification		4.4
P2	baseline	-
P2	pre-cycle Ⅳ	KRAS	c.35G>T	p.G12V	0.009
P2	pre-cycle Ⅳ	TET2	c.2257A>G	p.K753E	0.007
P2	pre-cycle Ⅳ	TP53	c.524G>A	p.R175H	0.005
P2	pre-cycle Ⅳ	KRAS	c.35G>T	p.G12V	0.018
P2	pre-cycle Ⅳ	TET2	c.2257A>G	p.K753E	0.009
P2	pre-cycle Ⅳ	TP53	c.524G>A	p.R175H	0.015
P3	pre-cycle Ⅳ	PARP1	c.1873G>A	p.A625T	0.006
P3	Post-cycle Ⅱ in monotherapy	-
P4	baseline	FAT1	c.8948CT[2>1]	p.L2984Rfs*16	0.005
P4	baseline	LATS1	c.2077A>G	p.I693V	0.006
P4	baseline	MLL3	c.2722G>T	p.G908C	0.126
P4	baseline	RAD21	c.1599AGA[2>1]	p.E534del	0.005
P4	baseline	TUBA3C	c.521C>G	p.A174G	0.006
P4	baseline	CCND1	amplification		7.8
P4	baseline	CD274	amplification		3.4
P4	baseline	FGF19	amplification		7.6
P4	baseline	FGF3	amplification		8
P4	baseline	FGF4	amplification		8
P4	baseline	MYC	amplification		3.4
P4	baseline	PDCD1LG2	amplification		2.8
P4	baseline	XPO1	amplification		3.8
P4	pre-cycle Ⅳ	CCND1	amplification		3
P4	pre-cycle Ⅳ	FGF19	amplification		2.8
P4	pre-cycle Ⅳ	FGF3	amplification		3
P4	pre-cycle Ⅳ	FGF4	amplification		3.2
P5	baseline	ARHGAP29	c.2393G>A	p.R798Q	0.007
P5	pre-cycleⅤ	ARHGAP29	c.2393G>A	p.R798Q	0.005
P6	baseline	FANCA	c.2008C>T	p.R670C	0.006
P6	baseline	LRP1B	c.3874G>T	p.A1292S	0.062
P6	baseline	MLL2	c.9376G>T	p.G3126*	0.073
P6	baseline	MTOR	c.2452G>C	p.D818H	0.026
P6	baseline	TP53	c.637C>T	p.R213*	0.097
P6	pre-cycle Ⅳ	LRP1B	c.3874G>T	p.A1292S	0.008
P6	pre-cycle Ⅳ	MLL2	c.9376G>T	p.G3126*	0.009
P6	pre-cycle Ⅳ	TP53	c.637C>T	p.R213*	0.009
P7	baseline	BRD2	c.1356G>T	p.K452N	0.007
P7	baseline	BRD2	c.1668G>C	p.K556N	0.006
P7	baseline	CDK4	c.718C>G	p.R240G	0.081
P7	baseline	FAM123B	c.1150G>C	p.E384Q	0.008
P7	baseline	GFRAL	c.467C>T	p.S156L	0.024
P7	baseline	HRAS	c.182A>T	p.Q61L	0.038
P7	baseline	HRAS	c.391C>G	p.Q131E	0.034
P7	baseline	JAK1	c.2689G>A	p.E897K	0.005
P7	baseline	JAK3	c.97C>T	p.R33W	0.089
P7	baseline	MLL2	c.1213C>T	p.Q405*	0.072
P7	baseline	PTEN	c.640C>T	p.Q214*	0.062
P7	baseline	PTEN	c.759C>G	p.I253M	0.075
P7	baseline	SETD2	c.7574A>G	p.K2525R	0.009
P7	baseline	TP53	c.818G>A	p.R273H	0.086
P7	pre-cycle Ⅳ	-
P8	baseline	ERCC5	c.10C>A	p.Q4K	0.035
P8	baseline	NOTCH1	c.2354-2A>C	.	0.173
P8	baseline	NSD1	c.5218G>T	p.E1740*	0.296
P8	baseline	RYR1	c.2485C>T	p.R829*	0.146
P8	baseline	TP53	c.574C>T	p.Q192*	0.224
P8	baseline	ZFHX3	c.742G>T	p.D248Y	0.04
P8	pre-cycle Ⅲ	-
P9	baseline	ATM	c.6059G>T	p.G2020V	0.009
P9	baseline	CHEK1	c.671A>G	p.K224R	0.022
P9	baseline	EPHB2	c.1700+1G>A	.	0.008
P9	baseline	EPHB6	c.2044G>A	p.G682R	0.012
P9	baseline	FANCM	c.4546G>A	p.A1516T	0.023
P9	baseline	FAT2	c.10507-2A>C	.	0.023
P9	baseline	FCRL4	c.211C>T	p.P71S	0.005
P9	baseline	GRIN2A	c.2015G>C	p.R672T	0.015
P9	baseline	KEAP1	c.1244G>T	p.R415L	0.019
P9	baseline	PDGFRB	c.2859G>C	p.Q953H	0.035
P9	baseline	PPM1D	c.1714C>T	p.R572*	0.009
P9	baseline	PSMB5	c.170T>G	p.L57R	0.007
P9	baseline	RET	c.1528G>T	p.A510S	0.012
P9	baseline	RET	c.607G>A	p.A203T	0.009
P9	baseline	SERPINB3	c.436A>G	p.K146E	0.019
P9	baseline	SLC22A2	c.1262C>A	p.S421*	0.032
P9	baseline	SUFU	c.859G>T	p.D287Y	0.012
P9	baseline	TGFBR1	c.872A>T	p.Y291F	0.028
P9	baseline	TP53	c.796G>T	p.G266*	0.031
P9	baseline	TP73	c.634A>T	p.S212C	0.007
P9	baseline	TP73	c.640C>G	p.L214V	0.007
P9	pre-cycle Ⅳ	CHEK1	c.671A>G	p.K224R	0.023
P9	pre-cycle Ⅳ	EPHB6	c.2044G>A	p.G682R	0.016
P9	pre-cycle Ⅳ	FANCM	c.4546G>A	p.A1516T	0.022
P9	pre-cycle Ⅳ	FAT2	c.10507-2A>C	.	0.029
P9	pre-cycle Ⅳ	GRIN2A	c.2015G>C	p.R672T	0.016
P9	pre-cycle Ⅳ	KEAP1	c.1244G>T	p.R415L	0.028
P9	pre-cycle Ⅳ	MLL3	c.3841+1G>A	.	0.01
P9	pre-cycle Ⅳ	MST1R	c.1697A>T	p.H566L	0.029
P9	pre-cycle Ⅳ	PDGFRB	c.2859G>C	p.Q953H	0.025
P9	pre-cycle Ⅳ	RET	c.1528G>T	p.A510S	0.013
P9	pre-cycle Ⅳ	RET	c.607G>A	p.A203T	0.018
P9	pre-cycle Ⅳ	SERPINB3	c.436A>G	p.K146E	0.028
P9	pre-cycle Ⅳ	SLC22A2	c.1262C>A	p.S421*	0.032
P9	pre-cycle Ⅳ	SUFU	c.859G>T	p.D287Y	0.015
P9	pre-cycle Ⅳ	TGFBR1	c.872A>T	p.Y291F	0.028
P9	pre-cycle Ⅳ	TP53	c.796G>T	p.G266*	0.025
P9	pre-cycle Ⅳ	TP73	c.634A>T	p.S212C	0.011
P9	pre-cycle Ⅳ	TP73	c.640C>G	p.L214V	0.012
P10	baseline	POLE	c.1277C>T	p.A426V	0.018
P10	baseline	TP53	c.923_935dupTGCCCAACAACAC	p.S313Afs*28	0.02
